# Supplementary material for: Comparative mineral and biochemical characterization of Citrus reticulata fruits and leaves to citrus canker pathogens, Xanthomonas axonopodis
Source: BMC Plant Biol. 2024 May 9;24:378. doi: 10.1186/s12870-024-05075-8 (PMC11084029; doi:10.1186/s12870-024-05075-8)
Supplement: Supplementary file 1 — Supplementary Material 1 [file 12870_2024_5075_MOESM1_ESM.xlsx]

## Sheet: Sheet1
		S Table1	Table 1: Kotmomin Subsites data for diseased and healthy fruits						S Table2	Table 2: Silanwali Subsites data for diseased and healthy fruits andleaves						S Table 3	Table 3: SargodhaSubsites data for diseased and healthy fruits						S Table 4	BhalwalSubsites data for diseased and healthy fruits
		Sub sites	N.O.S	R. weight	L. area	J. weight	TSS		sites	N.O.S	R. weight	L. area	J. weight	TSS		Sub sites	N.O.S	R. weight	L. area	J. weight	TSS		Sub Sites	N. of sample	R. weight	L. area	J. weight	TSS
		Lilliani	HS	34.587	23.567	51.513	11.98		Lakhowana	HS	41.001	21.145	49.588	13.02		Behak Maken	HS	36.818	22.945	57	12.98		Phularwan	HS	39.845	23.856	57.583	13.98
			DS	35.303	20.7664	43.0086	9.61848			DS	29.7098	19.3706	40.1778	10.8507			DS	24.2362	14.5338	33.1948	12.2024			DS	32.8664	18.8832	36.5892	11.6589
		Hujjan	HS	32.566	23.165	49.868	14.14		Chak 130 SB	HS	29.816	22.345	53.998	13.74		Chak 75 NB	HS	29.338	23.756	58.045	13.14		Aminabad	HS	36.887	21.744	51.314	13
			DS	30.2574	19.7716	41.2416	11.3804			DS	22.901	14.1574	34.096	10.946			DS	24.0688	17.8378	37.8034	12.2773			DS	31.6282	18.307	36.0932	12.5511
		Chak 11 SB	HS	34.475	24.112	54.087	14.87		128 NB	HS	32.524	20.145	48.998	12.84		Kolowal Ningiana	HS	34.558	24.245	60.268	12.87		Butcha Kalan	HS	35.261	23.047	55.523	13.65
			DS	31.4628	20.5382	40.7942	10.4563			DS	24.7798	17.7854	34.9262	11.1002			DS	26.7486	16.521	45.0474	12.4126			DS	33.7466	15.7112	34.136	11.1125
		Mateela	HS	36.185	25.178	61.587	13.43		Shaheenabad	HS	36.518	19.955	54.8	15.19		Luday Wala	HS	34.512	21.444	52.598	14.43		Nur pur noon	HS	35.225	21.356	55.145	14.47
			DS	23.0102	16.3682	32.9112	11.9587			DS	23.0444	15.8704	34.2456	10.7409			DS	27.1838	11.529	34.3238	11.999			DS	37.659	15.091	31.832	12.55
		Naseer pur	HS	30.491	21.867	58.845	11.02		Chak 126 NB	HS	29.236	20.755	56.945	13.45		Khoonan	HS	31.358	19.866	54.045	13.02		Deowal	HS	32.532	22.456	59.545	12.88
			DS	29.0156	19.3412	39.5022	10.367			DS	28.361	20.9574	43.126	10.8632			DS	35.1584	21.2462	43.187	12.1897			DS	33.8118	21.6346	42.065	11.857
			R. weight= rag weight, L.area= leaf area, J.weight= Juice weight, HS= Healthy sample, DS= Diseased sample						R. weight= rag weight, L.area= leaf area, J.weight= Juice weight							R. weight= rag weight, L.area= leaf area, J.weight= Juice weight
																							Sub Sites	N. of sample	F. Weight	Vit. C	TSS-Acid ratio
		S Table 4: ubsites data for diseased and healthy fruits							S Table 5:ubsites data for diseased and healthy fruits for physiological analysis							S Table 6: Subsites data for physiological analysis							Phularwan	HS	156.34	99.9	107.53
		Sub sites	N.O.S	F. Weight	TSS-Acid ratio	Vit. C			Sub sites	N.O.S	F. Weight	TSS-Acid ratio	Vit. C			Sub sites	N.O.S	F. Weight	TSS-Acid ratio	Vit. C				DS	100.509	81.6919	75.6971
		Lilliani	HS	135.678	92.15	156			Lakhowana	HS	154.796	100.154	133.5			Behak Maken	HS	146.124	118	127.5			Aminabad	HS	144.761	151.45	92.85
			DS	108.108	78.9325	101.671				DS	100.121	75.2157	61.9157				DS	84.7625	93.9725	105.429				DS	102.893	77.7636	81.8931
		Hujjan	HS	135.488	128.45	145.78			Chak 130 SB	HS	142.953	98.1429	98.33			Chak 75 NB	HS	147.747	109.5	134.75			Butcha Kalan	HS	144.008	131	91
			DS	101.202	91.0983	91.3403				DS	82.0908	78.7371	58.2474				DS	85.5954	95.1724	101.754				DS	97.7382	79.8765	77.1137
		Chak 11 SB	HS	140.192	99.13	168.87			128 NB	HS	143.161	98.7692	94.27			Kolowal Ningiana	HS	157.829	128.7	117			Nur pur noon	HS	150.791	113.5	120.58
			DS	104.79	71.59	99.3585				DS	85.4294	82.5286	62.7764				DS	89.6164	99.7028	106.6				DS	100.026	87.3682	94.5128
		Mateela	HS	148.014	144.3	156.78			Shaheenabad	HS	142.123	138.091	88.77			Luday Wala	HS	150.644	137.429	113.5			Deowal	HS	149.181	118.5	92
			DS	82.0852	104.112	111.962				DS	84.1904	88.6458	69.1942				DS	90.9334	108.148	111.959				DS	104.516	98.2425	91.7828
		Naseer pur	HS	138.402	78.71	124.78			Chak 126 NB	HS	145.198	103.462	112.5			Khoonan	HS	137.842	100.154	133.5
			DS	99.6198	96.3573	116.783				DS	102.593	87.8164	82.9085				DS	110.185	105.745	118.995			Sub Sites	N. of sample	P. thickness	T.chl. Conc.
		R. weight= rag weight, L.area= leaf area, J.weight= Juice weight							R. weight= rag weight, L.area= leaf area, J.weight= Juice weight							R. weight= rag weight, L.area= leaf area, J.weight= Juice weight							Phularwan	HS	3.766	5.05
		Sub sites	N.O.S	R.P	TTA				Sub sites	N.O.S	R.P	TTA				Sub sites	N.O.S	R.P	TTA					DS	3.286	3.614
		Lilliani	HS	546	987				Lakhowana	HS	514	1068				Behak Maken	HS	476	1014				Aminabad	HS	3.623	4.88
			DS	143.83	754.937					DS	93.5921	409.935					DS	344.568	818.416					DS	3.3054	4.278
		Hujjan	HS	517	1132				Chak 130 SB	HS	458	1078				Chak 75 NB	HS	492	1037				Butcha Kalan	HS	3.609	4.96
			DS	347.023	167.274					DS	95.5567	351.562					DS	338.229	795.196					DS	3.2192	4.34
		Chak 11 SB	HS	435	1236				128 NB	HS	441	1054				Kolowal Ningiana	HS	451	948				Nur pur noon	HS	3.703	4.82
			DS	346.289	659.556					DS	104.131	395.475					DS	345.315	807.43					DS	3.2592	3.672
		Mateela	HS	535	945				Shaheenabad	HS	467	1103				Luday Wala	HS	508	957				Deowal	HS	3.62	4.35
			DS	298.713	921.165					DS	99.5978	522.067					DS	347.589	897.891					DS	3.3116	3.622
		Naseer pur	HS	514	974				Chak 126 NB	HS	456	1081				Khoonan	HS	514	1068
			DS	415.468	626.026					DS	90.9662	499.401					DS	324.062	880.156				Sub Sites	N. of sample	TTA	R.P
		R. weight= rag weight, L.area= leaf area, J.weight= Juice weight								R. weight= rag weight, L.area= leaf area, J.weight= Juice weight								R. weight= rag weight, L.area= leaf area, J.weight= Juice weight					Phularwan	HS	1014	480
		S Table 7: Subsites data for diseased and healthy fruits							S Table 8:ubsites data for diseased and healthy fruits for physiological analysis							ubsites data for diseased and healthy fruits for physiological analysis								DS	818.416	139.463
		Sub sites	N.O.S	T.chl. Conc.	P. thickness				Sub sites	N.O.S	T.chl. Conc.	P. thickness				Sub sites	N.O.S	T.chl. Conc.	P. thickness				Aminabad	HS	1037	461
		Lilliani	HS	4.49	3.515				Lakhowana	HS	3.22	3.789				Behak Maken	HS	4.95	3.593					DS	795.196	111.485
			DS	4.188	3.3802					DS	2.23	3.2294					DS	3.146	3.0452				Butcha Kalan	HS	948	435
		Hujjan	HS	4.6	3.525				Chak 130 SB	HS	4.29	3.613				Chak 75 NB	HS	4.75	3.59					DS	807.43	180.627
			DS	4.268	3.2682					DS	3.594	3.0338					DS	3.94	3.0796				Nur pur noon	HS	957	432
		Chak 11 SB	HS	4.78	3.556				128 NB	HS	4.4	3.576				Kolowal Ningiana	HS	4.32	3.849					DS	897.891	141.684
			DS	4.238	3.293					DS	2.558	3.0624					DS	4.198	3.097				Deowal	HS	1068	547
		Mateela	HS	4.89	3.759				Shaheenabad	HS	4.09	3.555				Luday Wala	HS	4.11	3.806					DS	880.156	134.365
			DS	4.068	3.0524					DS	3.03	3.0464					DS	3.482	3.1806
		Naseer pur	HS	4.26	3.675				Chak 126 NB	HS	5.17	3.54				Khoonan	HS	4.24	3.506
			DS	4.282	3.2206					DS	4.316	3.2812					DS	4.058	3.3656
			R. weight= rag weight, L.area= leaf area, J.weight= Juice weight							R. weight= rag weight, L.area= leaf area, J.weight= Juice weight
												S Table 9: Biochemical and elemental analysis of All thesils in Healthy and disesed samples
												SARGODHA		BHALWAL		KOTMOMIN		SILANWALI					H.S				D.S
												H. S	D.S	H. S	D.S	H. S	D.S	H. S	D.S				sargodha	bhalwal	kotmomin	silanwali	sargodha	bhalwal	kotmomin	silanwali
											F. Weight	148.037	92.219	149.017	101.136	139.555	99.161	145.646	90.885			F. Weight	148.037	149.017	139.555	145.646	92.219	101.136	99.161	90.885
											P. thickness	3.669	3.154	3.664	3.276	3.606	3.243	3.615	3.131			P. thickness	3.669	3.664	3.606	3.615	3.154	3.276	3.243	3.131
											R. weight	33.317	27.479	35.95	33.942	33.66	29.81	33.819	25.759			R. weight	33.317	35.95	33.66	33.819	27.479	33.942	29.81	25.759
											L. area	22.451	16.333	22.492	17.925	23.578	19.357	20.869	17.628			L. area	22.451	22.492	23.578	20.869	16.333	17.925	19.357	17.628
											J. weight	56.391	38.711	55.822	36.143	55.18	39.491	52.866	37.314			J. weight	56.391	55.822	55.18	52.866	38.711	36.143	39.491	37.314
											TSS	13.29	12.22	13.6	11.95	13.08	10.76	13.65	10.9			TSS	13.29	13.6	13.08	13.65	12.22	12.22	11.95	10.76
											TSS-Acid ratio	118.76	100.54	100.79	84.2	108.54	88.42	107.72	22.59			TSS-Acid ratio	118.76	100.79	108.54	107.72	100.54	84.2	88.42	22.59
											TTA	1004.8	839.81	1015	525.98	1054.8	625.79	1076.8	435.69			TTA	1004.8	1015	1054.8	1076.8	839.81	525.98	625.79	435.69
											Vit. C	125.25	108.95	122.87	84.98	150.44	104.22	105.47	66			Vit. C	125.25	122.87	150.44	105.47	108.95	84.98	104.22	66
											R.P	488.2	339.95	471	141.52	509.4	310.26	467.2	96.77			R.P	488.2	471	509.4	467.2	339.95	141.52	310.26	96.77
											T.chl. Conc.	4.47	3.76	4.81	3.9	4.6	4.21	4.23	3.15			T.chl. Conc.	4.47	4.81	4.6	4.23	3.76	3.9	4.21	3.15
											HS= Healthy samples, DS= Diseased samples, F.weight= fruit weight, P. thickness= peel thickness
																								H. District	D. District
																							F. Weight	145.564	95.85
																							P. thickness	3.639	3.201
																							R. weight	34.187	29.248
																							L. area	17.811	17.811
																							J. weight	55.064	37.915
																							TSS	13.4	11.5
																							TSS-Acid ratio	108.96	73.93
																							TTA	1037.85	606.82
																							Vit. C	126	91
																							R.P	483.95	222.125
																							T.chl. Conc.	4.53	3.76
